# Supplementary material for: Commentary: Effects of Whole Body Electrostimulation Associated With Body Weight Training on Functional Capacity and Body Composition in Inactive Older People
Source: Front Physiol. 2021 Jul 16;12:719075. doi: 10.3389/fphys.2021.719075 (PMC8322646; doi:10.3389/fphys.2021.719075)
Supplement: Supplementary file 1 [file Table_1.XLSX]

## Sheet: Table 2
	First Publication										Post Corrigendum
	Body composition	Pre		Post		Δ%		MD			Body composition	Pre		Post		Δ%		MD
	Body mass [kg]	Mean	SD	Mean	SD	Mean	SD	Mean	SD		Body mass [kg]	Mean	SD	Mean	SD	Mean	SD	Mean	SD
	Control	69.9	11.7	67.6	11.9	-0.0329041	0.017094	-2.3	0.2		Control	69.9	11.7	67.6	11.9	-0.0329041	0.017094	-2.3	0.2
	BW +WB-EMS	76.2	16.2	76.2	16.9	0	0.0432099	0	0.7		BW +WB-EMS	76.2	16.2	76.2	16.9	0	0.0432099	0	0.7
	Fat body (%)										Fat body (%)
	Control	31.8	12.2	31.8	12.7	0	0.0409836	0	0.5		Control	31.8	12.2	31.8	12.7	0	0.0409836	0	0.5
	BW +WB-EMS	34.6	6.6	35	7.1	0.0115607	0.0757576	0.4	0.5		BW +WB-EMS	34.6	6.6	35	7.1	0.0115607	0.0757576	0.4	0.5
	Lean mass [kg]										Lean mass [kg]
	Control	24.7	5	24.7	4.8	0	-0.04	0	-0.2		Control	45.7	8.6	45.6	8.2	-0.00218818	-0.0465116	-0.1	-0.4
	BW +WB-EMS	26.8	6.2	31.5	15	0.175373	1.41935	4.7	8.8		BW +WB-EMS	49.4	12.1	50	11.1	0.0121457	-0.0826446	0.6	-1
	Fat mass calculated [kg]										Fat mass calculated [kg]
	Control	22.2282	1.4274	21.4968	1.5113	-0.0329041	0.0587782	0	-0.001		Control	22.2282	1.4274	21.4968	1.5113	-0.0329041	0.0587782	0	-0.002
	BW +WB-EMS	26.3652	1.0692	26.67	1.1999	0.0115607	0.122241	0.0188	0.044		BW +WB-EMS	26.3652	1.0692	26.67	1.1999	0.0115607	0.122241	0.0024	-0.005
	Lean mass calculated [kg]										Lean mass calculated [kg]
	Control	47.6718	10.2726	46.1032	10.3887	-0.0329041	0.0113019	-1.5686	0.1161		Control	47.6718	10.2726	46.1032	10.3887	-0.0329041	0.0113019	-1.5686	0.1161
	BW +WB-EMS	49.8348	15.1308	49.53	15.7001	-0.00611621	0.0376252	-0.3048	0.5693		BW +WB-EMS	49.8348	15.1308	49.53	15.7001	-0.00611621	0.0376252	-0.3048	0.5693
	Missing body mass [kg]										Missing body mass [kg]
	Control	22.9718	5.2726	21.4032	5.5887	-0.0329041	0.0513019	-1.5686	0.3161		Control	1.9718	1.6726	0.5032	2.1887	-0.030716	0.0578135	-1.4686	0.5161
	BW +WB-EMS	23.0348	8.9308	18.03	0.7001	-0.181489	-1.38173	-5.0048	-8.2307		BW +WB-EMS	0.4348	3.0308	-0.47	4.6001	-0.018262	0.12027	-0.9048	1.5693
	Functional Fitness	Pre		Post		%change		Post-Pre			Functional Fitness	Pre		Post		%change		Post-Pre
	Sitting-rising test [reps]	Mean	SD	Mean	SD	Mean	SD	Mean	SD		Sitting-rising test [reps]	Mean	SD	Mean	SD	Mean	SD	Mean	SD
	Control	11.8	4.9	12	2.7	0.0169492	-0.44898	0.2	-2.2		Control	11.8	4.9	12	2.7	0.0169492	-0.44898	0.2	-2.2
	BW +WB-EMS	10.2	3.3	13.8	5	0.352941	0.515152	3.6	1.7		BW +WB-EMS	10.2	3.3	13.8	5	0.352941	0.515152	3.6	1.7
	Arm curl [reps]										Arm curl [reps]
	Control	14.3	3.2	14.5	2.9	0.013986	-0.09375	0.2	-0.3		Control	14.3	3.2	14.5	2.9	0.013986	-0.09375	0.2	-0.3
	BW +WB-EMS	16.6	3.9	19.9	6.1	0.198795	0.564103	3.3	2.2		BW +WB-EMS	16.6	3.9	19.9	6.1	0.198795	0.564103	3.3	2.2
	Stationary march test [reps]										Stationary march test [reps]
	Control	36.8	11.4	37.4	9.2	0.0163043	-0.192982	0.6	-2.2		Control	36.8	11.4	37.4	9.2	0.0163043	-0.192982	0.6	-2.2
	BW +WB-EMS	51.2	23.8	52.5	19	0.0253906	-0.201681	1.3	-4.8		BW +WB-EMS	51.2	23.8	52.5	19	0.0253906	-0.201681	1.3	-4.8
	Back scratch test-left [cm]										Back scratch test-left [cm]
	Control	19	16.1	18.5	15.2	-0.0263158	-0.0559006	-0.5	-0.9		Control	19	16.1	18.5	15.2	-0.0263158	-0.0559006	-0.5	-0.9
	BW +WB-EMS	9.1	11.1	9.5	8.3	0.043956	-0.252252	0.4	-2.8		BW +WB-EMS	9.1	11.1	9.5	8.3	0.043956	-0.252252	0.4	-2.8
	Back scratch test-right [cm]										Back scratch test-right [cm]
	Control	16.4	13.9	15	12.5	-0.0853659	-0.100719	-1.4	-1.4		Control	16.4	13.9	15	12.5	-0.0853659	-0.100719	-1.4	-1.4
	BW +WB-EMS	7	8.5	5.1	7	-0.271429	-0.176471	-1.9	-1.5		BW +WB-EMS	7	8.5	5.1	7	-0.271429	-0.176471	-1.9	-1.5
	8 feet up-and-go [s]										8 feet up-and-go [s]
	Control	10.5	3.3	9.4	3	-0.104762	-0.0909091	-1.1	-0.3		Control	10.5	3.3	9.4	3	-0.104762	-0.0909091	-1.1	-0.3
	BW +WB-EMS	8.6	3	7.2	2.4	-0.162791	-0.2	-1.4	-0.6		BW +WB-EMS	8.6	3	7.2	2.4	-0.162791	-0.2	-1.4	-0.6
	6-Min walk test [m]										6-Min walk test [m]
	Control	355	104	372	92	0.0478873	-0.115385	17	-12		Control	355	104	372	92	0.0478873	-0.115385	17	-12
	BW +WB-EMS	401	96	527	127	0.314214	0.322917	126	31		BW +WB-EMS	401	96	527	127	0.314214	0.322917	126	31
	Handgrip strength [kgf]										Handgrip strength [kgf]
	Control	28	7	27.7	6.7	-0.0107143	-0.0428571	-0.3	-0.3		Control	28	7	27.7	6.7	-0.0107143	-0.0428571	-0.3	-0.3
	BW +WB-EMS	30.1	10.7	32.2	10.8	0.0697674	0.00934579	2.1	0.1		BW +WB-EMS	30.1	10.7	32.2	10.8	0.0697674	0.00934579	2.1	0.1
